# Supplementary material for: Simultaneous cardiac and respiratory inhibition during seizure precedes death in the DBA/1 audiogenic mouse model of SUDEP
Source: PLoS One. 2019 Oct 21;14(10):e0223468. doi: 10.1371/journal.pone.0223468 (PMC6802840; doi:10.1371/journal.pone.0223468)
Supplement: S1 Data Set — (XLSX) [file pone.0223468.s001.xlsx]

## Sheet: Sheet1
Manuscript Title: Simultaneous cardiac and respiratory inhibition during seizure precedes death in the DBA/1 audiogenic mouse model of SUDEP
Authors: William P. Schilling, Morgan K. McGrath, Tianen Yang, Patricia A. Glazebrook, Carl L. Faingold, and Diana L. Kunze
This spreadsheet contains the values behind the reported means and standard errors, and for the contruction of figures.																		17	18	19
Mouse #		1	2	3	4	5	6	7	8	9	10	11	12
Methods Animals
	13± 2.4 sec	15	10	7	36	9	10	11	9	6	21	8	14
Results																		12	6	7
Respiratory function	19±3.4 sec	3	25	42	30	10	6	4	33	30	33	40	28
	561±17 bpm	515	507	530	473	624	517	514	617	611	590	642	594
	526±15 bpm	525	577	577	434	501	482	557	498	625	483	540	516
	58± 5%	0.524	0.381	0.728	0.356	0.871	0.576	0.503	0.66	0.466	0.904	0.612	0.4143
	6.1±0.43 sec	6	8	6	7	6	8	6	6	4	10	7	4
Cardiac Function
	2.2±0.33 sec	4	2	2.5	1.8	1.9	1.1	3	1.5
	771±11 bpm	804	816	781	756	756	734	752
	252±16 bpm	202	229	263	243	338	234	254
	8.7±1.3 sec	6	12	8
	27.5±0.8 msec	26	26	28	27	30	25	31
	32.0 1.1 msec	35	32	27	36	32	33	31
	27.8 0.5 msec	27	27	28	27	30	27	29
	771±11 bpm	804	816	781	756	756	734	752
	765±8 bpm	750	758	742	766	795	778
	252±16 bpm	202	229	263	243	338	234	254
	765±8 bpm	750	758	742	766	795	778
	748±21 bpm	667	697	782	773	784	786
Fig 2c	graph of HR vs seizure stage
	782±12 bpm	726	835	819	758	757	794	785	784
	659±37	701	814	631	477	603	651	626	769
	327±26	(Noise)	286	320	(Noise)	(Noise)	374	(Noise)	(Noise)
	237±14	287	229	189	209	214	218	258	294
Fig 2c insert	2.2±0.33 sec	4	2	2.5	1.8	1.9	1.1	3	1.5
Fig 5a	Seizure 4.33 sec	5	4	4	6	3.5	3.5
	Clonic 2.67 sec	2.5	2.5	2	3	3	3
	Tonic 9.0 sec	13	8	7	9	5	12
Fig 5e	Control
	pre bell bpm	804	816	781	756	756	734	752
	post bell	780	813	806	730	809	757	785
	begin clonic	320	262	204	629	423	(Noise)	(Noise)
	end tonic	202	229	263	243	338	234	254
	0.1 mg atropine
	pre bell bpm	775	778	773
	post bell	841	791	792
	begin clonic	753	717	775
	end tonic	711	617	618
	0.2 mg atropine
	pre bell bpm	801	736
	post bell	812	744
	begin clonic	797	720
	end tonic	681	646
	5 mg atropine
	pre bell bpm	750	758	742	766	795	778
	post bell	763	786	786	787	805	803
	begin clonic	779	793	792	792	835	819
	end tonic	667	697	782	773	784	786

## Sheet: Sheet2
	4	2	2.5	1.8	1.9	3	1.5
	2
	2.5
	1.8
	1.9
	3
	1.5
